# Supplementary material for: Polymyxin Resistance in Salmonella: Exploring Mutations and Genetic Determinants of Non-Human Isolates
Source: Antibiotics (Basel). 2024 Jan 23;13(2):110. doi: 10.3390/antibiotics13020110 (PMC10885896; doi:10.3390/antibiotics13020110)
Supplement: Supplementary file 1 [file antibiotics-13-00110-s001.zip]

Archive with 2 entries (2 files):
- suplementableS2.xlsx
- SuplemtableS1.pdf
