# Supplementary material for: Polymyxin Resistance in Salmonella: Exploring Mutations and Genetic Determinants of Non-Human Isolates
Source: Antibiotics (Basel). 2024 Jan 23;13(2):110. doi: 10.3390/antibiotics13020110 (PMC10885896; doi:10.3390/antibiotics13020110)
Supplement: Supplementary file 1 [file antibiotics-13-00110-s001.zip › suplementableS2.xlsx]

## Sheet: Plan1
Isolate	Year	Serotype	Source	Drop test	MIC	MLST	Group O	Plasmíds	mutations quinolones	resistance genes	pmrA	pmrB	PhoP	PhoQ	mgrB	zraR	LolB	mdsC	ydeL	pilN	rfc
198_21	2021	Agona	Poultry	R	4	13	O4	ND	parC:p.T57S	aac(6')-Iaa, fosA7	ND	ND	ND	PhoQ:p.T98A	ND	ND	ND	ND	ND	ND	ND
132_21	2021	Anatum	Poultry	R	4	64	O3,10	ND	parC:p.T57S	aac(6')-Iaa	ND	ND	ND	ND	ND	ND	ND	R247Q	ND	ND	ND
138_17	2017	Brandenburg	Environment	R	8	65	O4	ND	gyrA (p.D87N), parC:p.T57S	aac(6')-Iaa	pmrA:p.T89S	pmrB:M15T; pmrB:G73S; pmrB:V74I;pmrB:I83V; pmrB:A111T; pmrB:L352M	ND	ND	ND	ND	ND	ND	ND	ND	ND
76_17	2017	Brandenburg	Environment	R	4	65	O4	ND	gyrA (p.D87N), parC:p.T57S	aac(6')-Iaa	pmrA:p.T89S	pmrB:p.M15T, pmrB:p.V74I, pmrB:p.I83V, pmrB:p.A111T, pmrB:p.L352M	ND	ND	ND	ND	ND	ND	ND	ND	ND
135_17	2017	Brandenburg	Environment	R	8	65	O4	Col(pHAD28)	gyrA (p.D87N), parC:p.T57S	aac(6')-Iaa	pmrA:p.T89S	pmrB:p.M15T, pmrB:p.G73S, pmrB:p.V74I, pmrB:p.I83V, pmrB:p.A111T	ND	ND	ND	ND	ND	ND	ND	ND	ND
125_17	2017	Brandenburg	Animal	R	4	65	O4	ND	gyrA (p.D87N), parC:p.T57S	aac(6')-Iaa	pmrA:p.T89S	pmrB:p.M15T, pmrB:p.G73S, pmrB:p.V74I, pmrB:p.I83V, pmrB:p.L352M	ND	ND	ND	ND	ND	ND	ND	ND	ND
364_21	2021	Dublin	Animal	R	8	3734	O9	IncFIA, IncFIB, IncFII	gyrA (p.S83F)	aac(6')-Iaa, blaTEM-1A, tet(B), sitABCD	ND	pmrB:p.T9P	ND	ND	ND	ND	ND	ND	ND	ND	ND
337_16	2016	Dublin	poultry	R	4	3734	O9	IncFIA, IncFIB, IncFII(S)/IncX1, Col(pHAD28)	ND	aac(6')-Iaa, blaTEM-1A, tet(B), sitABCD	ND	pmrB:p.T9P	ND	ND	ND	ND	ND	ND	ND	ND	ND
243_21	2021	Enteritidis	Poultry	R	16	11	O9	IncFIB, IncFII	gyrA (p.S83F)	aac(6')-Iaa	ND	ND	ND	ND	ND	ND	ND	ND	ND	ND	ND
130_19	2019	Enteritidis	Poultry	R	8	11	O9	IncFIB, IncFII, IncX1	gyrA (p.D87N)	aac(6')-Iaa	ND	ND	ND	ND	ND	ND	ND	ND	ND	ND	ND
242_21	2021	Enteritidis	Poultry	R	16	11	O9	IncFIB, IncFII	ND	aac(6')-Iaa	ND	ND	ND	ND	ND	ND	ND	ND	ND	ND	ND
239_21	2021	Enteritidis	Poultry	R	8	11	O9	IncFIB, IncFII, ColpVC	ND	aac(6')-Iaa	pmrA:p.A33T	ND	ND	ND	ND	ND	ND	ND	ND	ND	ND
175_21	2021	Enteritidis	Poultry	R	16	11	O9	ND	gyrA (p.S83F)	aac(6')-Iaa	ND	ND	ND	ND	ND	ND	ND	ND	ND	ND	ND
235_21	2021	Enteritidis	Poultry	R	4	11	O9	IncFIB, IncFII	ND	aac(6')-Iaa	pmrA:p.L15, pmrA:p.A156R, pmrA:p.L157C, pmrA:p.L158S, pmrA:p.S159H, pmrA:p.R160G, pmrA:p.L161*	ND	ND	ND	ND	ND	ND	ND	ND	ND	ND
174_21	2021	Enteritidis	Poultry	R	8	11	O9	ColpVC	ND	aac(6')-Iaa	pmrA:p.A33T	ND	ND	ND	ND	ND	ND	ND	ND	ND	ND
233_21	2021	Enteritidis	Poultry	R	8	11	O9	IncFIB, IncFII	ND	aac(6')-Iaa	ND	ND	ND	ND	ND	ND	ND	ND	ND	ND	ND
232_21	2021	Enteritidis	Poultry	R	4	11	O9	IncFIB, IncFII	ND	aac(6')-Iaa	ND	ND	ND	ND	ND	ND	ND	ND	ND	ND	ND
246_21	2021	Enteritidis	Poultry	R	4	11	O9	ND	ND	aac(6')-Iaa	ND	ND	ND	ND	ND	ND	ND	ND	ND	ND	ND
229_21	2021	Enteritidis	Poultry	R	8	11	O9	IncFIB, IncFII, ColpVC	ND	aac(6')-Iaa	ND	ND	ND	ND	ND	ND	ND	ND	ND	ND	ND
228_21	2021	Enteritidis	Poultry	R	4	11	O9	IncFIB, IncFII	ND	aac(6')-Iaa	ND	ND	PhoP:p.A111V	ND	ND	ND	ND	ND	ND	ND	ND
225_21	2021	Enteritidis	Poultry	R	4	11	O9	IncFIB, IncFII	ND	aac(6')-Iaa	ND	ND	ND	ND	ND	ND	ND	ND	ND	ND	ND
161_21	2021	Enteritidis	Poultry	R	4	11	O9	IncFIB, IncFII	ND	aac(6')-Iaa	ND	ND	ND	ND	ND	ND	ND	ND	ND	ND	ND
223_21	2021	Enteritidis	Poultry	R	4	11	O9	IncFIB, IncFII	ND	aac(6')-Iaa	ND	ND	ND	ND	ND	ND	ND	ND	ND	ND	ND
222_21	2021	Enteritidis	Poultry	R	16	11	O9	ND	ND	aac(6')-Iaa	ND	ND	ND	ND	ND	ND	ND	ND	ND	ND	ND
217_21	2021	Enteritidis	Poultry	R	8	11	O9	IncFIB, IncFII	gyrA (p.S83F)	aac(6')-Iaa	ND	ND	ND	ND	ND	ND	ND	ND	ND	ND	ND
211_21	2021	Enteritidis	Poultry	R	4	11	O9	ND	ND	aac(6')-Iaa	ND	ND	ND	ND	ND	ND	ND	ND	ND	ND	ND
203_21	2021	Enteritidis	Poultry	R	4	11	O9	IncFIB, IncFII	ND	aac(6')-Iaa	ND	ND	ND	ND	ND	ND	ND	ND	ND	ND	ND
155_21	2021	Enteritidis	Poultry	R	4	11	O9	IncFIB, IncFII	ND	aac(6')-Iaa	ND	ND	ND	ND	ND	ND	ND	ND	ND	ND	ND
202_21	2021	Enteritidis	Poultry	R	4	11	O9	IncFIB, IncFII	ND	aac(6')-Iaa	ND	ND	ND	ND	ND	ND	ND	ND	ND	ND	ND
154_21	2021	Enteritidis	Poultry	R	4	11	O9	ND	ND	aac(6')-Iaa	ND	ND	PhoP:p.A111V	ND	ND	ND	ND	ND	ND	ND	ND
197_21	2021	Enteritidis	Poultry	R	16	11	O9	IncFIB, IncFII	ND	aac(6')-Iaa	ND	ND	ND	ND	ND	ND	ND	ND	ND	ND	ND
195_21	2021	Enteritidis	Poultry	R	8	11	O9	ND	ND	aac(6')-Iaa	ND	ND	ND	ND	ND	ND	ND	ND	ND	ND	ND
193_21	2021	Enteritidis	Poultry	R	4	11	O9	IncFIB, IncFII, Col(pHAD28)	ND	aac(6')-Iaa	ND	ND	ND	phoQ:p.T61A	ND	ND	ND	ND	ND	ND	ND
192_21	2021	Enteritidis	Poultry	R	16	11	O9	IncFIB, IncFII	ND	aac(6')-Iaa	ND	ND	ND	phoQ:p.T61A	ND	ND	ND	ND	ND	ND	ND
190_21	2021	Enteritidis	Poultry	R	8	11	O9	IncFIB, IncFII	ND	aac(6')-Iaa	ND	ND	ND	ND	ND	ND	ND	ND	ND	ND	ND
213_16	2016	Enteritidis	Environment	R	8	11	O9	IncFIB, IncFII	gyrA (p.D87N)	aac(6')-Iaa	ND	ND	ND	ND	ND	ND	ND	ND	ND	ND	ND
189_21	2021	Enteritidis	Poultry	R	8	11	O9	IncFIB, IncFII	ND	aac(6')-Iaa	ND	ND	ND	ND	ND	ND	ND	ND	ND	ND	ND
139_21	2021	Enteritidis	Poultry	R	16	11	O9	IncFIB, IncFII, ColpVC	gyrA (p.D87N)	aac(6')-Iaa	ND	ND	ND	ND	ND	ND	ND	ND	ND	ND	ND
341_21	2021	Enteritidis	Animal	R	8	11	O9	ND	gyrA (p.D87N)	aac(6')-Iaa	ND	ND	ND	ND	ND	ND	ND	ND	ND	ND	ND
221_16	2016	Enteritidis	Environment	R	16	11	O9	IncFIB, IncFII	gyrA (p.D87N)	aac(6')-Iaa	ND	ND	ND	ND	ND	ND	ND	ND	ND	ND	ND
150_17	2017	Enteritidis	Animal	R	8	11	O9	ND	ND	aac(6')-Iaa	ND	ND	ND	ND	ND	ND	ND	ND	ND	ND	ND
148_18	2018	Enteritidis	poultry	R	4	11	O9	IncFIB, IncFII, IncX1	gyrA (p.D87N)	aac(6')-Iaa	ND	ND	ND	ND	ND	ND	ND	ND	ND	ND	ND
187_21	2021	Enteritidis	Poultry	R	4	11	O9	IncFIB, IncFII	ND	aac(6')-Iaa	ND	ND	ND	ND	ND	ND	ND	ND	ND	ND	ND
138_21	2021	Enteritidis	Poultry	R	16	11	O9	IncFIB, IncFII	gyrA (p.D87N)	aac(6')-Iaa	ND	ND	ND	ND	ND	ND	ND	ND	ND	ND	ND
55_17	2017	Enteritidis	Food	R	4	11	O9	IncFIB, IncFII	gyrA (p.D87N)	aac(6')-Iaa, qnrB19	ND	ND	ND	ND	ND	ND	ND	ND	ND	ND	ND
180_21	2021	Enteritidis	Poultry	R	4	11	O9	IncFIB, IncFII	gyrA (p.S83F)	aac(6')-Iaa	ND	ND	ND	ND	ND	ND	ND	ND	ND	ND	ND
137_21	2021	Enteritidis	Poultry	R	16	11	O9	IncFIB, IncFII, ColpVC	gyrA (p.D87N)	aac(6')-Iaa	ND	ND	ND	ND	ND	ND	ND	ND	ND	ND	ND
247_21	2021	Enteritidis	Poultry	R	4	11	O9	IncFIB, IncFII, Col(pHAD28)	ND	aac(6')-Iaa	ND	ND	ND	ND	ND	ND	ND	ND	ND	ND	ND
179_21	2021	Enteritidis	Poultry	R	8	11	O9	IncFIB, colpVC, Col(pHAD28)	ND	aac(6')-Iaa	ND	ND	ND	ND	ND	ND	ND	ND	ND	ND	ND
245_21	2021	Enteritidis	Poultry	R	16	11	O9	IncFIB, IncFII	ND	aac(6')-Iaa	ND	ND	ND	ND	ND	ND	ND	ND	ND	ND	ND
244_21	2021	Enteritidis	Poultry	R	4	11	O9	IncFIB, IncFII	ND	aac(6')-Iaa	pmrA:p.R118A, pmrA:p.H119I, pmrA:p.N120I, pmrA:p.N121T, pmrA:p.Q122R, pmrA:p.G123V, pmrA:p.E124K, pmrA:p.S125V, pmrA:p.E126N, pmrA:p.L127*,	ND	ND	ND	ND	ND	ND	ND	ND	ND	ND
136_21	2021	Enteritidis	Poultry	R	16	11	O9	IncFIB, IncFII	ND	aac(6')-Iaa	ND	ND	ND	ND	ND	ND	ND	ND	ND	ND	ND
119_21	2021	Enteritidis	Poultry	R	16	11	O9	IncFIB, IncFII	gyrA (p.S83F)	aac(6')-Iaa	ND	ND	ND	ND	ND	ND	ND	ND	ND	ND	ND
75_20	2020	Enteritidis	Poultry	R	4	11	O9	IncFIB, IncFII	ND	aac(6')-Iaa	ND	ND	ND	ND	ND	ND	ND	ND	ND	ND	ND
133_21	2021	Heidelberg	Poultry	R	4	15	O4	IncC, IncI1, ColpVC, IncX1	gyrA (p.S83F), parC:p.T57S	aac(6')-Iaa, fosA7, blaCMY-2, sul2, tet(A)	ND	ND	ND	ND	ND	ND	ND	ND	ND	ND	ND
158_20	2020	Heidelberg	Poultry	R	4	15	O4	ColpVC, IncC, IncX1, col440I	gyrA (p.S83F), parC:p.T57S	aac(6')-Iaa, fosA7, sul2, tet(A)	ND	ND	ND	ND	ND	ND	ND	ND	ND	ND	ND
134_20	2020	Heidelberg	Poultry	R	4	15	O4	ColpVC, IncC, IncX1	gyrA (p.S83F), parC:p.T57S	aac(6')-Iaa, fosA7, blaCMY-2, sul2, tet(A)	ND	ND	ND	ND	ND	ND	ND	ND	ND	ND	ND
129_21	2021	Heidelberg	Poultry	R	4	15	O4	IncC, IncI1, ColpVC, IncX1	gyrA (p.S83F), parC:p.T57S	aac(6')-Iaa, aph(3')-Ia, blaCMY-2, sul2, tet(A)	ND	ND	ND	ND	ND	ND	ND	ND	ND	ND	ND
71_20	2020	Heidelberg	Poultry	R	4	15	O4	IncC, IncI1, ColpVC, IncX1	gyrA (p.S83F), parC:p.T57S	aac(6')-Iaa, fosA7, blaCMY-2, sul2, tet(A)	ND	ND	ND	ND	ND	ND	ND	ND	ND	ND	ND
125_21	2021	Heidelberg	Poultry	R	4	15	O4	IncC, IncI1, ColpVC, IncX1	gyrA (p.S83F), parC:p.T57S	aac(6')-Iaa, fosA7, blaCMY-2, sul2, tet(A)	ND	ND	ND	ND	ND	ND	ND	ND	ND	ND	ND
135_21	2021	Heidelberg	Poultry	R	4	15	O4	ColpVC, IncC, IncX1, IncI1	gyrA (p.S83F), parC:p.T57S	aac(6')-Iaa, fosA7, blaCMY-2, sul2, tet(A)	ND	ND	ND	ND	ND	ND	ND	ND	ND	ND	ND
127_21	2021	Heidelberg	Poultry	R	4	15	O4	IncC, IncX1, IncI1	gyrA (p.S83F), parC:p.T57S	aac(6')-Iaa, fosA7, blaCMY-2, sul2, tet(A)	ND	ND	ND	ND	ND	ND	ND	ND	ND	ND	ND
246_18	2018	Infantis	Poultry	R	4	32	O7	IncI1	parC:p.T57S	aac(6')-Iaa, blaTEM-1B	ND	ND	ND	ND	ND	ND	ND	ND	ND	ND	ND
01_21	2021	Miami	Food	R	4	48	O9	IncFIB, IncX3	parC:p.T57S	aac(6')-Iaa	pmrA:p.T89S	pmrB:p.M15T, pmrB:p.G73S, pmrB:p.V74I, pmrB:p.I83V, pmrB:p.A111T	ND	ND	ND	ND	E28K	ND	ND	I98T; D108E	ND
262_20	2020	Miami	Environment	R	4	140	O9	ND	parC:p.T57S	aac(6')-Iaa	pmrA:p.T89S	pmrB:p.M15T, pmrB:p.G73S, pmrB:p.V74I, pmrB:p.A111T	ND	ND	ND	ND	ND	ND	ND	ND	ND
206_18	2018	Minnesota	poultry	R	4	548	O21	IncC, col(pHAD28)	parC:p.T57S	aac(6')-Iaa, blaCMY-2, qnrB19, sul2, tet(A)	pmrA:p.T89S	pmrB:p.M15T, pmrB:p.V74I, pmrB:p.I83V, pmrB:p.A111T, pmrB:p.H172Y	ND	ND	ND	ND	ND	ND	ND	ND	ND
220_18	2018	Minnesota	poultry	R	8	548	O21	IncC, Col(pHAD28), Col(MG828)	parC:p.T57S	aac(6')-Iaa, aph(3')-Ia, blaCMY-2, qnrB19, sul2, tet(A)	pmrA:p.T89S	pmrB:p.M15T, pmrB:p.G73S, pmrB:p.V74I, pmrB:p.A111T, pmrB:p.H172Y	ND	ND	ND	ND	ND	ND	ND	ND	ND
311_18	2018	Minnesota	poultry	R	4	548	O21	IncC, ColRNAI	parC:p.T57S	aac(6')-Iaa, aph(3')-Ia, blaCMY-2, sul2, tet(A)	pmrA:p.T89S	pmrB:p.M15T, pmrB:p.G73S, pmrB:p.V74I, pmrB:p.I83V, pmrB:p.A111T, pmrB:p.H172Y	ND	ND	ND	ND	ND	ND	ND	ND	ND
59_20	2020	Minnesota	Poultry	R	4	548	O21	IncC, Col(pHAD28), ColpVC	parC:p.T57S	aac(6')-Iaa, blaCMY-2, qnrB19, sul2, tet(A)	pmrA:p.T89S	pmrB:p.M15T, pmrB:p.V74I, pmrB:p.I83V, pmrB:p.A111T, pmrB:p.H172Y	ND	ND	ND	ND	ND	ND	ND	ND	ND
161_20	2020	Minnesota	Poultry	R	4	548	O21	IncC, incQ1, Col(pHAD28), ColpVC	parC:p.T57S	aac(6')-Iaa, blaCMY-2, qnrB19, sul2, tet(A)	pmrA:p.T89S	pmrB:p.M15T, pmrB:p.G73S, pmrB:p.V74I, pmrB:p.I83V, pmrB:p.H172Y	ND	ND	ND	ND	ND	ND	ND	ND	ND
151_20	2020	Minnesota	Poultry	R	4	548	O21	IncC	parC:p.T57S	aac(6')-Iaa, aph(3')-Ia, blaCMY-2, sul2, tet(A)	ND	ND	ND	ND	ND	ND	ND	ND	ND	ND	ND
149_20	2020	Minnesota	Poultry	R	4	548	O21	IncC	parC:p.T57S	aac(6')-Iaa, aph(3')-Ia, blaCMY-2, sul2, tet(A)	pmrA:p.T89S	pmrB:p.M15T, pmrB:p.G73S , pmrB:p.V74I, pmrB:p.H172Y, pmrB:p.L352M	ND	ND	ND	ND	ND	ND	ND	ND	ND
182_18	2018	Minnesota	Animal	R	4	548	O21	IncC, Col(phAD28)	parC:p.T57S	aac(6')-Iaa, blaCMY-2, qnrB19, sul2, tet(A)	pmrA:p.T89S	pmrB:p.M15T, pmrB:p.I83V, pmrB:p.A111T, pmrB:p.H172Y, pmrB:p.L352M	ND	ND	ND	ND	ND	ND	ND	ND	ND
60_20	2020	Minnesota	Poultry	R	4	548	O21	IncC, Col(pHAD28), ColpVC	parC:p.T57S	aac(6')-Iaa, aph(3')-Ia, blaCMY-2, qnrB19, sul2, tet(A)	pmrA:p.T89S	pmrB:p.M15T, pmrB:p.G73S, pmrB:p.V74I, pmrB:p.A111T, pmrB:p.H172Y	ND	ND	ND	ND	ND	ND	ND	ND	ND
117_18	2018	Newport	Food	R	16	45	O8	col(pHAD28)	parC:p.T57S	aac(6')-Iaa, qnrB19, blaCMY-2, sul1	ND	ND	ND	ND	ND	ND	ND	ND	ND	ND	ND
114_17	2017	Newport	Food	R	4	45	O8	colpVC, col(pHAD28)	parC:p.T57S	aac(6')-Iaa, aac(3)-VIa, aadA1, blaCTX-M-2, qnrB19, sul1, qacE	ND	ND	ND	ND	ND	ND	ND	ND	ND	ND	ND
18_20	2020	Panama	Environment	R	4	48	O9	ND	ND	aac(6')-Iaa	ND	pmrB:p.M15T, pmrB:p.G73S, pmrB:p.V74I, pmrB:p.I83V, pmrB:p.A111T	ND	ND	ND	ND	ND	ND	ND	ND	ND
87_20	2020	Panama	Environment	R	4	48	O9	IncR, colpVC, IncFIC/FII	parC:p.T57S	aac(6')-Iaa, floR, blaTEM-1B, qnrS1, tet(A)	pmrA:p.T89S	pmrB:p.M15T, pmrB:p.V74I, pmrB:p.I83V, pmrB:p.A111T	ND	ND	ND	ND	ND	ND	ND	ND	ND
167_18	2018	Panama	poultry	R	4	48	O9	ND	parC:p.T57S	aac(6')-Iaa	pmrA:p.T89S	pmrB:M15T; pmrB:G73S; pmrB:V74I; pmrB:I83V; pmrB:A111T	ND	ND	ND	ND	ND	ND	ND	ND	ND
102_21	2021	Poona	Environment	R	4	812	O13,22	ND	parC:p.T57S	aac(6')-Iaa	pmrA:p.T89S	pmrB:p.M15T, pmrB:p.G73S, pmrB:p.V74I, pmrB:p.I83A, pmrB:p.A111V	ND	ND	ND	ND	ND	ND	ND	ND	ND
66_21	2021	Poona	Poultry	R	4	812	O13,22	ND	parC:p.T57S	aac(6')-Iaa	pmrA:p.T89S	pmrB:p.M15T, pmrB:p.G73S, pmrB:p.V74I, pmrB:p.I83A, pmrB:p.A111V	ND	ND	ND	ND	ND	ND	ND	ND	ND
177_20	2020	Poona	Poultry	R	4	812	O13,22	ND	parC:p.T57S	aac(6')-Iaa	pmrA:p.T89S	pmrB:p.M15T, pmrB:p.G73S, pmrB:p.V74I, pmrB:p.I83A, pmrB:p.A111V	ND	ND	ND	ND	ND	ND	ND	ND	ND
176_20	2020	Poona	Poultry	R	4	812	O13,22	ND	parC:p.T57S	aac(6')-Iaa	pmrA:p.T89S	pmrB:p.M15T, pmrB:p.G73S, pmrB:p.V74I, pmrB:p.I83A, pmrB:p.A111V	ND	ND	ND	ND	ND	ND	ND	ND	ND
290_20	2020	Poona	Environment	R	4	812	O13,22	ND	parC:p.T57S	aac(6')-Iaa	ND	pmrB:p.M15T, pmrB:p.V74I, pmrB:p.I83A, pmrB:p.A111V	ND	ND	ND	ND	ND	ND	ND	ND	ND
291_20	2020	Poona	Environment	R	4	812	O13,22	Col(pHAD28)	parC:p.T57S	aac(6')-Iaa	pmrA:p.T89S	pmrB:p.M15T, pmrB:p.G73S, pmrB:p.V74I, pmrB:p.I83A, pmrB:p.A111V	ND	ND	ND	ND	ND	ND	ND	ND	ND
174_20	2020	Poona	Poultry	R	4	812	O13,22	ND	parC:p.T57S	aac(6')-Iaa	pmrA:p.T89S	pmrB:p.M15T, pmrB:p.G73S, pmrB:p.V74I, pmrB:p.I83A, pmrB:p.A111V	ND	ND	ND	ND	ND	ND	ND	ND	ND
238_16	2016	S.I.4,5,12:i:-	Environment	R	4	19	O4	IncFIB, IncFII	gyrA (p.S83F)	aac(6')-Iaa, blaTEM-1B, tet(B), aadA2, dfrA12	ND	ND	ND	ND	ND	ND	ND	ND	ND	ND	ND
189_20	2020	S.I.4,5,12:i:-	Animal	R	4	19	O4	IncI1, IncFIB/IncFII	gyrA (p.S83F)	aac(6')-Iaa, aac(3)-IId,floR, blaTEM-1B, sul2, tet(B)	ND	ND	ND	ND	ND	ND	ND	ND	ND	ND	ND
344_21	2021	S.I.4,5,12:i:-	Animal	R	8	19	O4	ColpVC	ND	aac(6')-Iaa, dfrA12, aadA2, aac(3)-Iid, blaTEM-1B , aph(3'')-Ib, aph(6)-Id, tet(B)	ND	ND	phoP:p.N10K	ND	ND	ND	ND	ND	ND	ND	ND
363_18	2018	Schwarzengrund	poultry	R	4	96	O4	IncQ1	parC:p.T57S	aac(6')-Iaa	ND	pmrB:p.D284N	ND	ND	ND	ND	ND	ND	ND	ND	ND
291_18	2018	Schwarzengrund	Food	R	8	96	O4	IncQ1, colpVC	parC:p.T57S	aac(6')-Iaa	ND	pmrB:p.D284N	ND	ND	ND	ND	ND	ND	ND	ND	ND
354_18	2018	Schwarzengrund	Poultry	R	16	96	O4	ColpVC, Col(pHAD28)	parC:p.T57S	aac(6')-Iaa	ND	pmrB:p.D284N	ND	ND	ND	ND	ND	ND	ND	ND	ND
234_18	2018	Typhimurium	Poultry	R	4	19	O4	IncR, col(pHAD28), col440II	gyrA (p.D87N)	aac(6')-Iaa, aph(3'')-Ib, aph(6)-Id, aph(3'')-Ib, aac(6')-Iaa, oqxA/B, tet(B)	ND	ND	ND	ND	ND	ND	ND	ND	ND	ND	ND
126_20	2021	Typhimurium	Environment	R	4	4645	O4	ND	ND	aac(6')-Iaa	ND	ND	ND	ND	ND	ND	ND	ND	ND	ND	ND
349_21	2021	Typhimurium	Animal	R	4	313	O4	IncFIB, IncFII	ND	aac(6')-Iaa	ND	ND	ND	ND	ND	ND	ND	ND	ND	ND	ND
347_21	2021	Typhimurium	Animal	R	4	313	O4	IncFIB, IncFII	ND	aac(6')-Iaa	ND	ND	ND	ND	ND	ND	ND	ND	ND	ND	ND
333_21	2021	Typhimurium	Animal	R	4	313	O4	IncFIB, IncFII	ND	aac(6')-Iaa	ND	ND	ND	ND	ND	ND	ND	ND	ND	ND	ND
343_21	2021	Typhimurium	Animal	R	4	313	O4	IncFIB, IncFII	ND	aac(6')-Iaa	ND	ND	ND	ND	ND	ND	ND	ND	ND	ND	ND
384_21	2021	Typhimurium	Environment	R	4	4645	O4	Col(pHAD28), IncI1, ColpVC, IncFIB(S)/IncFII(S)	ND	aac(6')-Iaa, sul1	ND	ND	ND	ND	ND	ND	ND	ND	ND	ND	ND
348_21	2021	Typhimurium	Animal	R	8	313	O4	IncFIB, IncFII	ND	aac(6')-Iaa	ND	ND	ND	ND	ND	ND	ND	ND	ND	ND	ND
379_21	2021	Typhimurium	Environment	R	4	4645	O4	IncFIB, IncFII	ND	aac(6')-Iaa	ND	ND	ND	ND	ND	ND	ND	ND	ND	ND	ND
171_18	2018	Typhimurium	Poultry	R	4	19	O4	IncFIB, IncFII	ND	aac(6')-Iaa	ND	ND	ND	ND	ND	ND	ND	ND	ND	ND	ND
